# Supplementary material for: Adjustment to short-term imprisonment under low prison staffing
Source: BJPsych Bull. 2020 Aug;44(4):139–44. doi: 10.1192/bjb.2020.2 (PMC8058876; doi:10.1192/bjb.2020.2)
Supplement: Supplementary file 1 [file S2056469420000029sup.zip]

Archive with 2 entries (2 files):
- S2056469420000029sup001.docx
- S2056469420000029sup002.docx
